# Supplementary material for: Community Assembly Mechanism of Woody Plants at Different Successional Stages in Karst Areas Based on Functional Traits and Phylogeny
Source: Ecol Evol. 2026 May 18;16(5):e73661. doi: 10.1002/ece3.73661 (PMC13183475; doi:10.1002/ece3.73661)
Supplement: Supplementary file 2 — Data S2. Environmental data, diversity and structural indices. [file ECE3-16-e73661-s002.xlsx]

## Sheet: Sheet1
stages	lon	lat	alt	soil1	soil2	soil3	soil4	soil5	soil6	soil7	soil8	soil9	soil10	SR	λ	Je	FRic	RaoQ	Feve	PD	MPD	MNTD	NRI	NTI	MPD	MNTD
1	107.943	25.4275	830	0.202309	53.2989	2.18667	0.215423	183.519	61.7346	24.7913	239.573	9.76655	119.908	6.25	0.273899	0.824469	5.25952	10.1606	0.760855	931.642	239.793	211.777	0.227983	-0.0732879	-0.454095	-0.990034
2	108.023	25.2703	840	0.316212	113.085	3.96969	0.328526	276.208	100.595	28.932	334.983	11.6101	101.73	5.75	0.258589	0.841203	4.6697	11.5684	0.834432	856.493	234.554	222.232	0.389895	-0.296404	-0.678876	-0.823952
3	108.024	25.2706	820	0.251987	67.3414	2.71167	0.29077	233.316	601.61	24.689	222.043	8.97042	89.9399	13.5	0.307196	0.62903	11.5133	9.6523	0.587365	1631.33	235.88	192.607	0.567325	-0.532994	-1.25733	-1.0806
4	107.939	25.3058	820	0.327599	141.86	7.43922	0.830817	436.753	172.545	18.6638	174.629	9.16395	23.1477	76.25	0.072154	0.746548	30.3207	7.96659	0.561725	5363.33	239.038	94.7848	1.03124	0.936951	1.13885	0.712137
5	107.94	25.3056	820	0.291153	92.9495	5.32404	0.369819	357.307	125.857	17.4383	243.515	13.9535	48.0292	88	0.0484801	0.814054	24.838	9.45074	0.584464	5736.55	240.235	85.7155	0.943126	1.55148	2.00308	1.60904
6	107.944	25.2936	840	0.314506	84.9637	4.82055	0.613661	358.376	233.705	17.7269	134.384	7.55624	29.7474	91.5	0.0429089	0.815329	28.3869	8.31891	0.606558	6224.05	245.224	90.6323	-0.11085	0.625779	2.55605	2.25823
7	107.999	25.2097	850	0.507655	295.259	15.2864	1.50945	712.65	61.3353	19.4872	193.307	9.98019	13.0464	82.25	0.0340695	0.856406	27.7645	8.98623	0.643809	5489.61	242.574	85.4589	0.4192	1.67206	2.90465	2.77066
