# Supplementary material for: Community Assembly Mechanism of Woody Plants at Different Successional Stages in Karst Areas Based on Functional Traits and Phylogeny
Source: Ecol Evol. 2026 May 18;16(5):e73661. doi: 10.1002/ece3.73661 (PMC13183475; doi:10.1002/ece3.73661)
Supplement: Supplementary file 3 — Data S3. Functional traits. [file ECE3-16-e73661-s003.xlsx]

## Sheet: trait 282
	trait1	trait2	trait3	trait4	trait5	trait6	trait7	trait8	trait9	trait10	trait11	trait12	trait13
Acer_cordatum	3	1	no	2.4	2	3	4	9	2	2	4	2	1
Acer_fabri	3	1	no	9.2	2	3	3	9	1	2	3	2	1
Acer_sinense	3	1	no	13.6	1	3	7	8	2	2	5	1	1
Acer_sycopseoides	3	1	no	7.2	2	3	2	9	1	2	4	1	1
Acer_wangchii	3	1	no	19.8462	2	3	3	9	1	2	3	2	1
Actinidia_callosa_var._henryi	1	1	no	12	1	2	5	8	10	1	5	1	1
Akebia_trifoliata	1	1	no	3	1	3	3	7	3	1	4	3	1
Alangium_faberi	2	1	no	2	1	2	5	9	1	1	6	1	1
Albizia_kalkora	3	1	yes	17.25	1	1	5	8	3	3	5	2	1
Alyxia_sinensis	2	1	no	8	2	3	1	10	1	1	7	3	1
Ampelopsis_glandulosa	1	1	no	8	1	2	6	9	5	1	6	3	1
Aralia_elata	3	1	no	12.8	1	1	6	9	2	1	6	3	2
Archidendron_clypearia	3	1	yes	8	2	3	1	4	5	1	2	5	1
Ardisia_crenata	2	1	no	2.5	2	3	4	10	3	1	5	2	1
Ardisia_faberi	2	1	no	1.5	2	1	2	5	1	1	4	4	1
Artabotrys_hongkongensis	2	1	no	21	2	3	4	5	8	1	4	4	1
Aucuba_chinensis	2	1	no	4.1	2	3	7	11	4	1	1	2	1
Beilschmiedia_kweichowensis	3	1	no	5.8	2	3	2	9	2	1	4	2	1
Bennettiodendron_leprosipes	3	1	no	3.76	2	3	6	7	4	1	3	5	2
Berchemia_sinica	2	1	no	6	2	2	1	5	2	1	6	3	1
Biancaea_decapetala	2	1	yes	20	1	1	1	4	7	3	4	7	1
Bonia_saxatilis	2	1	yes	3	2	2	7	6	2	3	4	3	2
Boniodendron_minius	3	1	no	15.8714	2	2	1	7	2	2	5	2	1
Brassaiopsis_glomerulata	3	1	no	9.4	2	3	7	1	2	1	5	2	1
Broussonetia_kaempferi	2	1	no	4.2	1	2	2	5	3	1	4	3	1
Broussonetia_monoica	2	1	no	1.5	1	2	2	5	2	1	4	2	1
Buddleja_officinalis	2	1	no	4.5	1	2	6	5	4	2	3	2	1
Callerya_nitida	2	1	yes	16	2	2	3	7	5	3	5	5	1
Callicarpa_bodinieri	2	1	no	5.6	1	2	7	8	4	1	6	2	1
Camellia_costei	2	1	no	15	2	3	1	4	7	1	4	2	1
Carpinus_kweichowensis	3	1	no	4.5	1	2	5	8	2	2	4	2	2
Carpinus_pubescens	3	1	no	16.9	1	2	2	9	2	2	4	2	2
Carpinus_viminea	3	1	no	2.2	1	2	4	9	1	2	3	2	2
Carrierea_calycina	3	1	no	5	1	3	6	7	4	3	5	2	2
Castanopsis_fargesii	3	1	no	19.87	2	3	5	8	3	1	4	2	2
Celastrus_gemmatus	1	1	no	3	1	3	6	8	3	1	4	6	1
Celastrus_hindsii	1	1	no	9.38	2	2	6	7	4	1	5	3	1
Celastrus_orbiculatus	1	1	no	3.9	1	3	6	7	4	1	5	2	1
Celastrus_stylosus	1	1	no	7	1	3	5	8	3	1	3	3	1
Celtis_cerasifera	3	1	no	4.5	1	2	6	9	2	1	4	1	2
Cephalotaxus_fortunei	3	1	no	6.5	2	3	1	8	3	1	4	1	2
Chengiodendron_matsumuranum	3	1	no	3.6	2	3	6	11	2	1	5	2	1
Cheniella_glauca	1	1	yes	16	2	1	6	7	3	2	4	3	1
Chimonobambusa_angustifolia	2	1	yes	2.6	2	2	1	5	2	3	3	2	2
Chionanthus_ramiflorus	3	1	no	12.3	2	2	7	5	11	1	12	7	1
Choerospondias_axillaris	3	1	no	18.1333	1	2	3	8	3	1	4	1	2
Cinnamomum_camphora	3	1	no	1.8	2	3	5	8	4	1	4	2	1
Cinnamomum_parthenoxylon	3	1	no	9.5	2	3	5	4	7	1	3	3	1
Cinnamomum_wilsonii	3	1	no	7.6	2	3	6	6	7	1	4	2	1
Clausena_dunniana	3	1	no	6.46438	2	2	3	10	2	1	6	2	1
Clausena_lansium	3	1	no	10.5	1	2	5	7	2	1	4	2	1
Cleghornia_malaccensis	2	1	no	2.4	2	2	5	7	4	3	4	4	1
Clematis_finetiana	1	1	no	2	2	3	3	7	5	2	4	3	1
Clematis_uncinata	1	1	no	2	2	2	4	7	3	2	6	2	1
Clerodendrum_cyrtophyllum	2	1	no	2.1	1	2	7	6	9	1	6	9	1
Clerodendrum_mandarinorum	3	1	no	6.8	1	2	7	7	6	1	7	6	1
Cocculus_laurifolius	2	1	no	2.2	2	3	4	8	3	1	3	2	1
Coptosapelta_diffusa	1	1	no	2.5	2	2	1	5	8	1	5	3	1
Coriaria_nepalensis	2	1	yes	2.3	1	3	2	5	2	1	3	2	1
Cornus_elliptica	3	1	no	18.3333	2	3	4	10	2	1	6	2	1
Cornus_wilsoniana	3	1	no	14.5477	1	2	4	10	2	1	5	1	1
Dalbergia_hancei	1	1	yes	12.8333	1	1	1	7	1	3	4	2	1
Daphniphyllum_calycinum	3	1	no	6.5	2	2	7	8	4	1	4	3	1
Debregeasia_longifolia	2	1	no	2.8	1	2	6	9	6	1	7	3	2
Debregeasia_orientalis	2	1	no	3.5	1	2	4	5	3	1	3	2	2
Decaspermum_gracilentum	2	1	no	6.89583	2	2	2	6	3	1	3	3	1
Dendropanax_hainanensis	3	1	no	17	2	2	4	10	1	1	6	2	1
Derris_taiwaniana	1	1	yes	8	2	2	7	6	6	1	4	3	1
Diospyros_dumetorum	3	1	no	6.504	2	3	1	10	5	1	4	2	1
Diospyros_kaki	3	1	no	3.6	1	2	7	9	2	1	5	2	1
Diospyros_kaki_var._silvestris	3	1	no	24.0714	1	2	4	9	2	1	5	2	1
Distylium_myricoides	3	1	no	12.3	2	3	3	8	2	3	3	2	2
Elaeagnus_glabra	2	1	yes	2.2	2	3	4	4	2	1	9	3	1
Elaeagnus_lanceolata	2	1	yes	1.9	2	3	3	4	2	1	8	3	1
Elaeagnus_pungens	2	1	yes	6	2	3	3	4	3	1	9	3	1
Elaeocarpus_japonicus	3	1	no	21.6	2	3	5	9	1	1	4	2	1
Embelia_laeta	2	1	no	4.9	2	2	1	4	3	1	12	4	1
Emmenopterys_henryi	3	1	no	8	1	2	7	8	4	1	6	3	1
Engelhardia_roxburghiana	3	1	no	13	2	3	4	8	2	1	5	2	2
Eriobotrya_cavaleriei	3	1	no	6.5	2	3	6	7	2	1	4	2	1
Erythrophleum_fordii	3	1	yes	1.6	2	3	3	8	3	3	5	2	1
Euonymus_acanthocarpus	2	1	no	2.4	2	3	5	8	4	1	5	4	1
Euonymus_dielsianus	2	1	no	10.6444	2	3	3	10	2	3	6	3	1
Euonymus_nitidus	2	1	no	9	2	3	4	6	5	1	3	3	1
Ficus_erecta	3	1	no	9.6125	1	2	7	5	2	1	5	2	1
Ficus_heteromorpha	2	1	no	6.8	1	2	6	5	3	1	4	2	1
Ficus_hirta	2	1	no	4.5	2	2	7	4	3	1	4	3	1
Ficus_irisana	2	1	no	1.5	2	3	5	4	6	1	4	6	1
Ficus_sarmentosa_var._henryi	1	1	no	12	2	3	4	8	3	1	4	2	1
Firmiana_simplex	3	1	no	15	1	2	7	10	2	2	6	2	1
Fissistigma_polyanthoides	1	1	no	5.95	2	3	7	8	8	1	5	7	1
Fissistigma_polyanthum	1	1	no	13.2	2	3	6	3	8	1	4	6	1
Frangula_crenata	2	1	no	1.3	1	2	4	8	3	1	5	4	1
Fraxinus_insularis	3	1	no	9	1	2	4	7	3	2	4	2	1
Gleditsia_sinensis	3	1	yes	8.9	1	2	3	5	8	3	3	3	1
Glochidion_puberum	2	2	no	2.95	1	2	1	7	5	1	4	5	1
Gomphandra_tetrandra	2	1	no	10	2	2	5	1	12	1	1	12	1
Handeliodendron_bodinieri	3	1	no	16.55	1	2	4	7	1	1	5	1	1
Holboellia_latifolia	1	1	no	5	2	3	4	10	1	1	4	1	1
Houpoea_officinalis	3	1	no	15.7	1	3	5	8	3	1	5	2	1
Hovenia_acerba	3	1	no	12	1	2	7	8	3	1	5	3	1
Hsuehochloa_calcarea	2	1	yes	1.5	2	2	4	6	1	3	2	6	2
Hydrangea_strigosa	2	1	no	2.62857	1	2	7	11	2	2	7	2	1
Ilex_chinensis	3	1	no	6.1	2	3	3	7	6	1	4	3	1
Ilex_macrocarpa	3	1	no	8.4	1	2	5	10	2	1	4	2	1
Illigera_parviflora	1	1	no	15	2	3	6	11	2	1	5	6	1
Itoa_orientalis	3	1	no	1.5	1	3	7	9	3	3	4	3	2
Ixora_henryi	2	1	no	9	2	2	2	6	4	1	8	5	1
Jasminum_lanceolaria	2	1	no	16.2	2	3	6	6	10	1	4	7	1
Jasminum_nervosum	2	1	no	5.2	2	2	3	4	7	1	3	5	1
Jasminum_seguinii	1	1	no	6.8	2	3	5	8	9	1	5	6	1
Kalopanax_septemlobus	3	1	no	13.2	1	2	7	9	4	1	7	4	1
Koelreuteria_bipinnata	3	1	no	5.4	1	2	2	8	3	2	7	3	1
Koelreuteria_paniculata	3	1	no	1.3	1	2	4	9	2	2	7	3	1
Lasianthus_chinensis	2	1	no	3.65	2	2	7	9	2	1	5	1	1
Leptopus_chinensis	2	1	no	1.3	1	1	1	6	5	1	2	7	1
Lespedeza_thunbergii_subsp._elliptica	2	1	yes	1.5	1	1	1	9	2	1	7	2	1
Ligustrum_sinense	2	1	no	10	1	3	1	9	4	1	3	4	1
Ligustrum_sinense_var._myrianthum	2	1	no	5.75	1	3	2	9	4	1	5	2	1
Lindera_communis	3	1	no	8.94255	2	3	3	9	2	1	3	2	1
Lindera_glauca	3	1	no	4.1	1	2	3	7	2	1	3	2	1
Lindera_megaphylla	3	1	no	7	2	3	7	9	4	1	2	3	1
Lindera_pulcherrima_var._hemsleyana	3	1	no	6.95	2	3	4	6	3	1	4	2	1
Liquidambar_formosana	3	1	no	7	1	3	7	9	2	2	3	3	2
Lirianthe_championii	3	1	no	16.65	2	3	7	9	2	3	4	3	1
Lithocarpus_confinis	3	1	no	32	2	2	3	8	4	1	6	3	2
Lithocarpus_glaber	3	1	no	12.6769	2	3	5	7	5	1	7	5	2
Lithocarpus_hancei	3	1	no	5.4	2	3	4	9	4	1	4	3	2
Lithocarpus_harlandii	3	1	no	4.2	2	3	6	8	3	1	5	4	2
Lithocarpus_henryi	3	1	no	6.5	2	3	7	8	3	1	8	3	2
Litsea_coreana_var._sinensis	3	1	no	5.5	2	3	2	4	3	1	8	2	1
Litsea_elongata	3	1	no	6.9	2	3	6	2	5	1	5	7	1
Litsea_elongata_var._faberi	3	1	no	4	2	3	3	2	5	1	5	7	1
Litsea_pungens	3	1	no	2	1	1	5	7	3	1	3	3	1
Lonicera_japonica	1	1	no	10	2	2	2	10	2	1	4	3	1
Luculia_pinceana	2	1	no	1.5	2	2	6	3	9	3	3	9	1
Lycium_chinense	2	1	no	1.6	1	2	1	8	4	1	5	5	1
Lysidice_rhodostegia	2	1	yes	5.6	2	2	5	9	3	3	6	3	1
Machilus_chuanchienensis	3	1	no	22.8667	2	3	4	9	1	1	6	1	1
Machilus_ichangensis	3	1	no	9.66667	2	3	7	8	1	1	4	1	1
Machilus_microcarpa	3	1	no	28.5333	2	3	3	7	2	1	4	3	1
Maclura_cochinchinensis	2	1	no	8.46667	2	3	1	6	2	1	4	2	1
Maesa_japonica	2	1	no	2.6	2	3	4	5	6	1	1	3	1
Maesa_perlarius	2	1	no	3.6	2	2	3	12	6	1	3	2	1
Mahonia_fortunei	2	1	no	5.65926	2	3	2	9	3	1	7	3	1
Mallotus_barbatus	3	1	no	4	1	2	7	9	2	3	4	2	1
Mallotus_philippensis	3	1	no	8.4	2	2	6	5	4	1	4	2	1
Mallotus_repandus	2	1	no	11.8	1	2	3	8	2	1	3	3	1
Mallotus_tenuifolius	3	1	no	7.1	1	2	7	7	2	1	7	5	1
Mappianthus_iodoides	1	1	no	8.2	2	3	5	6	7	1	4	5	1
Melastoma_candidum	2	1	no	1.5	2	2	3	10	3	1	5	3	1
Meliosma_rigida	3	1	no	8.4	2	3	6	9	2	1	5	3	1
Metadina_trichotoma	3	1	no	4	2	3	4	4	9	2	4	9	1
Michelia_martini	3	1	no	11	2	3	5	11	1	1	4	2	1
Microtropis_triflora	2	1	no	1.8	2	3	1	8	3	3	8	2	1
Miliusa_balansae	2	1	no	13.4	2	1	5	7	9	1	4	4	1
Morella_esculenta	3	1	yes	3.2	2	3	4	3	2	1	9	2	2
Morella_rubra	3	1	yes	2.8	2	3	3	6	2	1	4	2	2
Morus_wittiorum	3	1	no	13.3167	1	2	7	5	2	1	4	2	1
Murraya_exotica	2	1	no	3.13333	2	3	1	9	4	1	4	5	1
Mussaenda_pubescens	2	1	no	2	1	1	2	8	4	1	6	2	1
Myrsine_seguinii	3	1	no	6.88	2	3	6	10	3	1	4	2	1
Myrsine_semiserrata	2	1	no	5.15895	2	3	2	10	3	1	2	3	1
Nandina_domestica	2	1	no	4.37857	2	3	1	5	7	1	3	4	1
Nekemias_chaffanjonii	1	1	no	9.2	1	3	6	7	3	1	5	3	1
Neolitsea_aurata	3	1	no	2.8	2	3	5	9	2	1	2	2	1
Neolitsea_pinninervis	3	1	no	1.6	2	3	4	8	2	1	3	2	1
Ohwia_caudata	2	1	yes	2.8	1	3	2	9	3	3	7	3	1
Oreocnide_frutescens	2	1	no	2.2	1	2	4	6	5	1	3	3	2
Ormosia_henryi	3	1	yes	3.6	2	3	6	10	2	3	7	2	1
Oxyspora_paniculata	2	1	no	2.8	2	2	7	1	3	1	7	3	1
Paliurus_ramosissimus	2	1	no	3	1	2	2	9	2	1	5	4	1
Parthenocissus_dalzielii	1	2	no	1.8	1	2	2	9	2	1	6	2	1
Parthenocissus_semicordata	1	2	no	5	1	2	5	9	2	1	5	3	1
Periploca_calophylla	2	1	no	7	2	3	1	8	2	3	4	2	1
Phellodendron_chinense_var._glabriusculum	3	1	no	4.9	1	2	6	9	3	1	5	2	1
Phellodendron_sinii	3	1	no	4	1	2	6	9	3	1	5	2	1
Phoebe_crassipedicella	3	1	no	20.86	2	3	4	11	2	1	5	2	1
Phoebe_hui	3	1	no	22	2	3	2	8	2	1	4	2	1
Photinia_bodinieri	3	1	yes	19.75	2	3	2	10	1	1	4	1	1
Photinia_glabra	3	1	no	29.8	2	3	3	9	2	1	4	2	1
Photinia_parvifolia	2	1	no	5.2	1	2	1	7	2	1	4	2	1
Phyllanthodendron_dunnianum	2	1	no	3	2	3	2	7	4	1	5	3	1
Phyllostachys_heteroclada	2	1	yes	5.575	2	2	1	5	2	3	4	5	2
Picrasma_quassioides	3	1	no	11.8	1	2	3	6	4	1	4	2	1
Pistacia_chinensis	3	1	no	23	1	2	2	9	2	1	3	2	2
Pittosporum_brevicalyx	2	1	no	10.5773	2	3	3	6	6	1	4	2	1
Pittosporum_glabratum	2	1	no	12.8833	2	3	2	8	1	1	4	1	1
Pittosporum_illicioides	2	1	no	6.2625	2	3	3	6	5	1	4	2	1
Pittosporum_tobira	2	1	no	3.2	2	3	2	8	2	1	4	2	1
Pittosporum_trigonocarpum	2	1	no	8.75	2	3	4	8	2	1	4	2	1
Platycarya_strobilacea	3	1	no	25.205	1	2	2	7	2	2	5	2	2
Platyosprion_platycarpum	3	1	yes	16.7333	2	3	4	9	2	3	6	2	1
Polygala_caudata	2	1	no	2.5	2	3	2	5	8	3	11	7	1
Populus_adenopoda	3	1	no	1.6	1	3	6	4	2	2	3	2	2
Pouzolzia_sanguinea	2	1	no	1.3	1	2	6	5	6	1	4	5	2
Premna_puberula	2	1	no	2.6	1	2	3	5	4	1	5	4	1
Prunus_pseudocerasus	3	1	no	12.3	1	2	4	5	1	1	3	1	1
Prunus_zippeliana	3	1	no	12.3	2	3	7	10	3	1	7	4	1
Pteroceltis_tatarinowii	3	1	no	14.2857	1	2	3	8	3	2	3	3	2
Pterolobium_punctatum	1	1	yes	13.4	2	1	1	9	5	2	6	3	1
Puhuaea_sequax	2	1	yes	1.3	1	3	4	9	3	3	7	3	1
Pyracantha_fortuneana	2	1	no	8.70156	2	3	1	8	4	1	3	3	1
Pyracantha_loureiroi	2	1	no	5	2	3	1	9	5	1	4	2	1
Quercus_glauca	3	1	no	10.6455	2	3	5	10	1	1	4	2	1
Quercus_jenseniana	3	1	no	5	2	3	7	8	3	1	4	2	2
Quercus_multinervis	3	1	no	25.5	2	3	5	10	2	1	4	2	2
Quercus_myrsinifolia	3	1	no	4.2	2	3	3	10	2	1	4	3	2
Quercus_shennongii	3	1	no	13.325	2	3	2	10	2	1	3	2	2
Rauvolfia_verticillata	2	1	no	2.8	2	1	2	4	12	2	2	9	1
Reevesia_pubescens	3	1	no	9.2	2	3	6	10	2	3	5	2	1
Rhamnella_martini	2	1	no	4.2	1	2	3	7	3	1	4	3	1
Rhamnella_rubrinervis	2	1	no	3.6	2	3	5	8	4	1	7	3	1
Rhamnus_dumetorum	2	1	yes	5.5	2	2	1	6	5	1	4	2	1
Rhamnus_esquirolii	2	1	yes	7	2	2	1	8	4	1	5	3	1
Rhaphiolepis_indica	2	1	no	5	2	3	2	7	2	1	4	1	1
Rhapis_excelsa	2	1	no	4	2	3	7	10	3	1	6	2	1
Rhus_chinensis	3	1	no	5.70488	1	2	5	10	2	1	8	2	2
Rosa_cymosa	2	1	no	9.33333	2	3	1	7	5	1	5	2	1
Rosa_laevigata	2	1	no	17	2	3	1	7	5	1	4	3	1
Rosa_rubus	2	1	no	4	1	3	2	7	3	1	4	3	1
Rubus_innominatus	2	1	yes	1.8	1	3	4	7	2	1	5	2	1
Rubus_niveus	2	1	yes	2.7	2	2	1	7	3	1	5	3	1
Rubus_xanthoneurus	2	1	yes	4.35	1	3	6	8	2	1	6	2	1
Sabia_swinhoei	1	1	no	2.7	2	2	4	7	3	1	3	2	1
Sageretia_hamosa	2	1	no	9.1	2	3	7	8	3	1	7	2	1
Sageretia_rugosa	2	1	no	27.5	2	2	3	3	2	1	7	6	1
Sageretia_thea	2	1	no	4	2	2	1	3	3	1	7	5	1
Salacia_sessiliflora	2	1	no	5	2	3	6	10	1	1	6	1	1
Sarcococca_ruscifolia	2	1	no	4	2	3	1	10	5	1	10	5	1
Schisandra_chinensis	1	1	no	7.3	1	1	5	7	4	1	5	3	1
Schoepfia_jasminodora	3	1	no	6.9	1	2	3	4	3	1	3	3	1
Sinoadina_racemosa	3	1	no	11.0857	1	3	7	5	8	2	5	8	2
Sinosideroxylon_pedunculatum	3	1	no	16	2	3	4	9	3	1	4	4	1
Sloanea_sinensis	3	1	no	18	2	3	5	6	2	1	9	3	1
Smilax_china	2	1	no	9.5	2	3	6	9	3	1	2	4	1
Smilax_glaucochina	2	1	no	1.3	2	2	7	10	2	1	3	3	1
Smilax_japonica	2	1	no	7.33333	2	2	7	7	5	1	6	3	1
Smilax_microphylla	2	1	no	6.2	2	3	2	10	2	1	6	3	1
Spiraea_chinensis	2	1	no	2.1	1	2	1	6	5	1	3	4	1
Stachyurus_chinensis	2	1	no	4.5	1	2	5	5	3	1	3	2	1
Styphnolobium_japonicum	3	1	yes	2.5	1	1	1	8	3	1	7	2	1
Styrax_japonicus	3	1	no	1.7	1	2	3	9	3	1	4	4	1
Symplocos_adenophylla	3	1	no	17.6667	2	3	2	7	2	1	7	2	1
Symplocos_sumuntia	3	1	no	2.7	2	3	1	6	2	1	2	2	1
Tarennoidea_wallichii	3	1	no	14	2	3	7	7	8	1	3	4	1
Tetradium_glabrifolium	3	1	no	2.6	2	2	6	10	3	1	7	3	1
Tetradium_ruticarpum	3	1	no	3.2	2	2	6	8	4	1	4	3	1
Tirpitzia_sinensis	2	1	no	7.24706	1	1	2	8	8	2	5	4	1
Toddalia_asiatica	1	1	no	5.5	2	3	3	12	3	1	10	3	1
Toona_sinensis	3	1	no	6.5	1	2	5	10	3	2	6	3	1
Toxicodendron_succedaneum	3	1	no	4.5	1	2	5	9	2	1	5	2	1
Toxicodendron_sylvestre	3	1	no	19.1333	1	2	3	10	1	1	5	2	1
Toxicodendron_vernicifluum	3	1	no	16.5	1	2	5	7	4	1	5	2	1
Trachelospermum_axillare	1	1	no	5.3	2	3	5	8	3	3	5	3	1
Trachelospermum_jasminoides	1	1	no	15	2	3	2	6	7	3	3	6	1
Triadica_rotundifolia	3	1	no	11.2667	1	3	7	7	5	1	4	3	1
Triadica_sebifera	3	1	no	6.5	1	2	4	8	4	1	5	3	1
Tridynamia_sinensis	1	1	no	15.25	2	2	5	6	7	2	4	7	1
Turpinia_affinis	3	1	no	7	2	3	6	8	4	1	3	2	1
Turpinia_montana	3	1	no	3.4	2	2	1	7	3	1	4	3	1
Ulmus_parvifolia	3	1	no	7.5	1	2	1	8	3	2	8	3	2
Urena_lobata	2	1	no	1.4	1	2	4	8	4	3	7	4	1
Vernicia_fordii	3	1	no	15	1	3	7	10	1	3	4	2	1
Viburnum_henryi	3	1	no	10.6	2	3	3	8	3	1	6	1	1
Viburnum_propinquum	2	1	no	8.27	2	3	2	9	3	1	5	2	1
Vitex_negundo	2	1	no	9	1	2	3	7	4	1	4	3	1
Vitis_bellula	1	1	no	1.5	1	1	2	7	2	1	5	2	1
Vitis_davidii	1	1	no	6.5	1	1	7	7	4	1	4	3	1
Vitis_flexuosa	1	1	no	3.5	1	2	5	7	5	1	3	3	1
Vitis_heyneana	1	1	no	10	1	1	5	6	5	1	4	3	1
Wikstroemia_micrantha	2	1	no	1.9	2	2	1	7	6	1	7	6	1
Woonyoungia_septentrionalis	3	1	no	23.7	2	3	6	10	2	1	5	2	1
Xylosma_congesta	3	1	no	2.6	2	3	3	10	2	1	6	2	2
Xylosma_controversa	3	1	no	8.6	2	3	6	8	2	1	4	2	2
Xylosma_longifolia	3	1	no	7.85	2	3	3	9	4	1	8	2	2
Zabelia_biflora	2	1	no	7	1	2	1	8	2	1	4	3	1
Zabelia_dielsii	2	1	no	3.5069	1	2	2	8	2	1	4	3	1
Zanthoxylum_armatum	2	1	no	4	1	2	2	8	3	1	4	2	1
Zanthoxylum_dissitum	1	1	no	2.8	2	2	6	9	2	1	4	2	1
Zanthoxylum_scandens	2	1	no	2.6	2	3	2	7	2	1	3	3	1
Zelkova_serrata	3	1	no	36.9	1	2	3	9	3	1	4	1	2
